# Supplementary material for: Measurement of the Effect of Accelerated Aging on the Aromatic Compounds of Gewürztraminer and Teroldego Wines, Using a SPE-GC-MS/MS Protocol
Source: Metabolites. 2022 Feb 15;12(2):180. doi: 10.3390/metabo12020180 (PMC8876733; doi:10.3390/metabo12020180)
Supplement: Supplementary file 1 [file metabolites-12-00180-s001.zip]

Archive with 1 entries (1 files):
- metabolites-1540950-supplementary.pdf
